# Supplementary material for: DXP Synthase Function in a Bacterial Metabolic Adaptation and Implications for Antibacterial Strategies
Source: Antibiotics (Basel). 2023 Apr 1;12(4):692. doi: 10.3390/antibiotics12040692 (PMC10135061; doi:10.3390/antibiotics12040692)
Supplement: Supplementary file 1 [file antibiotics-12-00692-s001.zip]

Archive with 1 entries (1 files):
- antibiotics-2284947-supplementary.pdf
